# Supplementary material for: Serum lipid metabolism characteristics and potential biomarkers in patients with unilateral sudden sensorineural hearing loss
Source: Lipids Health Dis. 2024 Jun 29;23:205. doi: 10.1186/s12944-024-02189-8 (PMC11218322; doi:10.1186/s12944-024-02189-8)
Supplement: Supplementary file 2 — Supplementary Material 2 [file 12944_2024_2189_MOESM2_ESM.xlsx]

## Sheet: Control VS AF-SSNHL
LipidIon	IonFormula	Mass-to-charge ratios	Retention Times	P-value	FC	VIP
LPE(18:0)	C23 H47 O7 N1 P1	480.31	3.08199	1.4014e-09	1.57584	2.36774
PC(17:2)	C25 H47 O8 N1 P1	520.303	3.06984	3.3e-09	1.74201	2.60119
LPC(22:5)	C31 H53 O9 N1 P1	614.346	1.67956	6.5e-09	1.83828	2.5867
LPC(18:2e)	C27 H53 O8 N1 P1	550.351	2.41629	1.7e-08	1.57294	2.07667
LPE(16:0)	C21 H43 O7 N1 P1	452.278	2.11395	5.48e-08	1.66205	2.59652
PC(22:4)	C30 H53 O8 N1 P1	586.35	2.28123	2.454e-07	1.58582	2.25336
PC(18:2_20:4)	C47 H81 O10 N1 P1	850.56	8.81948	7.528e-07	1.83681	2.28224
PC(37:6)	C45 H78 O8 N1 P1 Li1	798.562	10.7947	1.3e-06	1.1803	1.82324
LPE(22:6)	C27 H43 O7 N1 P1	524.278	1.58141	1.3833e-06	1.55624	2.21459
LPC(20:2)	C29 H55 O9 N1 P1	592.362	2.28444	2.3047e-06	1.45397	2.01257
PC(18:3)	C26 H47 O8 N1 P1	532.303	1.58037	3.2208e-06	1.51124	2.00435
LdMePE(20:2)	C27 H51 O7 N1 P1	532.341	2.28518	3.5e-06	1.43704	1.83931
LPE(16:1e)	C21 H43 O6 N1 P1	436.283	2.43467	4.6681e-06	1.43598	2.01782
LPE(22:5)	C27 H45 O7 N1 P1	526.294	1.73475	5.4e-06	1.80197	1.90496
LdMePE(22:6)	C29 H47 O7 N1 P1	552.31	1.53058	5.9595e-06	1.63418	1.96429
PE(16:0_18:2)	C39 H73 O8 N1 P1	714.508	10.1907	6.7271e-06	2.11161	1.9101
LdMePE(16:0)	C23 H47 O7 N1 P1	480.31	2.02454	8.6e-06	1.28242	1.85122
Cer(d18:1_18:0)	C37 H72 O5 N1	610.542	12.2468	9.5e-06	1.70523	1.35616
PC(16:2)	C24 H45 O8 N1 P1	506.288	1.49566	1.5434e-05	1.70195	1.93555
Cer(d18:0_24:0)	C43 H86 O5 N1	696.651	15.7877	2.44638e-05	1.79159	1.21908
LPC(22:6)	C31 H51 O9 N1 P1	612.331	1.53105	2.44638e-05	1.59032	1.88043
LPC(20:3)	C28 H53 O7 N1 P1	546.355	2.52984	3.06832e-05	1.35955	1.7897
TG(20:0_6:0_10:1)	C39 H74 O5 Li1	629.569	17.7742	3.61e-05	1.46647	1.27945
LPC(16:1)	C25 H49 O9 N1 P1	538.315	1.58288	3.69867e-05	1.43653	1.75566
TG(6:0_6:0_23:0)	C38 H73 O6	625.54	17.0371	4.28958e-05	1.89927	1.82367
MePC(35:3)	C44 H82 O8 N1 P1 Na1	806.567	10.4036	5.34633e-05	0.790875	1.58361
PC(22:2_14:1)	C44 H82 O8 N1 P1 Na1	806.567	10.4036	5.34633e-05	0.790875	1.58361
LdMePE(16:1)	C23 H45 O7 N1 P1	478.294	1.58176	5.75033e-05	1.43157	1.65319
LdMePE(18:3)	C25 H45 O7 N1 P1	502.294	1.43479	5.96302e-05	1.69067	1.58257
LdMePE(20:3)	C27 H49 O7 N1 P1	530.325	1.85091	6.41094e-05	1.4936	1.87271
PC(18:2)	C26 H49 O8 N1 P1	534.319	2.02216	8.24254e-05	1.25019	#N/A
PC(16:0e_20:4)	C45 H83 O9 N1 P1	812.581	10.4228	8.85056e-05	0.801622	1.44889
LPC(15:0)	C24 H49 O9 N1 P1	526.315	1.72016	9.84257e-05	1.43702	1.70207
LPC(18:3)	C27 H49 O9 N1 P1	562.315	1.4339	9.84257e-05	1.66572	1.58626
LPE(18:3)	C23 H41 O7 N1 P1	474.263	1.4666	0.000109389	2.08587	1.72778
PE(18:1)	C23 H44 O8 N1 P1 Li1	500.296	1.74099	0.000117327	1.54957	1.65545
SM(d39:6)	C44 H79 O6 N2 P1 Li1	769.583	10.7122	0.000117327	1.23274	1.54696
LPC(16:1e)	C25 H51 O8 N1 P1	524.336	2.30005	0.00013026	1.31608	1.74067
PC(20:3)	C28 H51 O8 N1 P1	560.335	2.1306	0.000139616	1.28277	1.19473
PC(35:6)	C43 H74 O8 N1 P1 Li1	770.531	9.57683	0.000165849	1.64284	1.66428
LPE(18:1)	C23 H45 O7 N1 P1	478.294	2.22926	0.000223	1.4353	1.5939
LPC(17:0)	C26 H53 O9 N1 P1	554.346	2.42522	0.00022512	1.33505	1.66321
SM(t36:1)	C41 H83 O7 N2 P1 Li1	753.609	10.711	0.000232813	1.23029	1.58527
dMePE(16:0_18:1)	C41 H79 O8 N1 P1	744.555	10.8225	0.0002374	1.24607	1.331
dMePE(16:0e_20:4)	C43 H79 O7 N1 P1	752.56	10.423	0.0002492	0.752116	1.18884
SM(t38:5)	C43 H80 O7 N2 P1	767.57	9.57478	0.0002574	1.2447	1.76431
LPE(20:3)	C25 H45 O7 N1 P1	502.294	1.92025	0.000284406	1.53711	1.60218
PC(16:0_18:2)	C43 H81 O10 N1 P1	802.56	10.3791	0.00030386	1.92116	1.49537
LPE(18:2)	C23 H43 O7 N1 P1	476.278	1.74468	0.0004648	1.40376	1.4208
LPC(17:1)	C26 H51 O9 N1 P1	552.331	1.82412	0.000494721	1.39128	1.46623
PC(16:1_16:1)	C41 H77 O10 N1 P1	774.529	8.63884	0.000494721	1.44547	1.30644
PE(18:2_18:2)	C41 H73 O8 N1 P1	738.508	9.32134	0.000494721	2.1346	1.31055
LdMePE(15:0)	C22 H45 O7 N1 P1	466.294	1.72156	0.000527321	1.44123	1.19642
LdMePE(14:0)	C21 H43 O7 N1 P1	452.278	1.49691	0.000561914	1.49985	1.57221
PE(18:0_22:6)	C45 H77 O8 N1 P1	790.539	10.865	0.000579992	1.83408	1.49119
LPC(14:0)	C23 H47 O9 N1 P1	512.299	1.49503	0.000598611	1.50017	1.59102
PC(20:2)	C28 H53 O8 N1 P1	562.35	2.93784	0.0006562	1.4251	#N/A
PC(16:0_16:1)	C41 H79 O10 N1 P1	776.545	9.60916	0.000657858	1.51681	1.52353
TG(6:0_10:1_21:1)	C40 H73 O6	649.54	17.0306	0.000657858	1.77872	1.38953
PC(16:0_18:1)	C43 H83 O10 N1 P1	804.576	10.8237	0.0007874	1.21985	1.24609
dMePE(14:0_18:2)	C39 H73 O8 N1 P1	714.508	8.63958	0.000793047	1.48967	1.14214
Cer(d18:1_23:0)	C42 H82 O5 N1	680.62	15.0512	0.000869919	1.48876	1.09712
LPC(18:1e)	C27 H55 O8 N1 P1	552.367	2.52857	0.0009493	1.25855	1.44151
PC(19:2)	C27 H51 O8 N1 P1	548.335	2.41985	0.000983181	1.33703	1.62799
PE(18:0_20:5)	C43 H75 O8 N1 P1	764.524	10.4346	0.000983181	2.16294	1.38605
PE(16:0_18:1)	C39 H75 O8 N1 P1	716.524	11.1465	0.0010448	1.96525	1.07086
TG(6:0_6:0_21:0)	C36 H69 O6	597.509	16.8698	0.0010448	1.7676	1.2624
LPC(18:0)	C27 H55 O9 N1 P1	568.362	2.93617	0.00110997	1.22844	1.51195
LdMePE(18:0)	C25 H51 O7 N1 P1	508.341	2.93615	0.00114395	1.24708	1.56666
PS(40:7e)	C46 H77 O9 N1 P1	818.534	11.7983	0.00114395	0.795915	#N/A
TG(6:0_10:1_21:0)	C40 H75 O6	651.556	17.3375	0.00132872	1.52479	1.32178
PC(38:3)	C46 H86 O8 N1 P1 Na1	834.598	11.6695	0.00163388	0.850549	1.12484
PE(18:1_18:2)	C41 H75 O8 N1 P1	740.524	10.2887	0.00173224	1.61383	1.12471
TG(25:0_6:0_6:0)	C40 H77 O6	653.571	17.6005	0.00183601	1.68364	1.49601
Cer(d18:1_20:0)	C39 H76 O5 N1	638.573	13.4426	0.0018796	1.42039	#N/A
PC(17:0_18:1)	C44 H85 O10 N1 P1	818.592	11.432	0.00189001	1.91831	1.27192
SM(t42:2)	C47 H93 O7 N2 P1 Li1	835.687	13.0777	0.00200241	1.14243	#N/A
Cer(d18:1_16:0)	C35 H68 O5 N1	582.51	10.9721	0.0020328	1.26794	1.26784
PE(16:0_22:6)	C43 H73 O8 N1 P1	762.508	9.63459	0.00212092	1.68703	1.13217
LdMePE(18:1)	C25 H49 O7 N1 P1	506.325	2.1311	0.0023751	1.25238	1.30465
Cer(d18:1_24:0)	C42 H82 O3 N1	648.63	15.5026	0.00244586	1.40642	#N/A
SM(d36:2)	C42 H82 O8 N2 P1	773.581	9.60435	0.00258814	1.16082	1.35585
PE(18:0_22:5)	C45 H79 O8 N1 P1	792.555	11.2378	0.00273795	2.25805	1.15642
PC(14:0_22:6)	C45 H77 O10 N1 P1	822.529	8.10593	0.00306158	1.38363	1.48576
LdMePE(17:0)	C24 H49 O7 N1 P1	494.325	2.4269	0.0033661	1.23295	1.31119
PE(18:1e_20:4)	C43 H77 O7 N1 P1	750.544	11.797	0.00351505	0.820445	#N/A
LPE(20:5)	C25 H41 O7 N1 P1	498.263	1.40869	0.00413944	1.42487	1.4707
SM(t40:4)	C45 H86 O7 N2 P1	797.617	11.9961	0.0041921	1.17376	#N/A
PE(18:0_18:1)	C41 H79 O8 N1 P1	744.555	12.3544	0.00436894	1.63066	#N/A
Cer(d18:2_24:1)	C43 H80 O5 N1	690.604	13.5135	0.00448797	1.374	#N/A
LPC(20:5)	C29 H49 O9 N1 P1	586.315	1.3737	0.00448797	1.56794	1.60418
PC(14:0_20:4)	C43 H77 O10 N1 P1	798.529	8.43441	0.00448797	1.36038	1.2234
PE(16:1e_20:4)	C41 H73 O7 N1 P1	722.513	10.5667	0.00486287	0.828514	1.04026
PC(18:0_16:0)	C43 H85 O10 N1 P1	806.592	11.9676	0.0048988	1.20079	1.29352
PC(18:1e_16:0)	C43 H85 O9 N1 P1	790.597	11.612	0.0049167	0.793925	#N/A
LPC(20:4)	C29 H51 O9 N1 P1	588.331	1.61647	0.00555107	1.21186	1.20924
Cer(d18:1_22:0)	C40 H78 O3 N1	620.599	14.5351	0.00569883	1.46157	#N/A
dMePE(16:0_16:1)	C39 H75 O8 N1 P1	716.524	9.60767	0.00600503	1.55563	1.04466
dMePE(16:0_16:0)	C39 H77 O8 N1 P1	718.539	10.7225	0.0075239	1.211	1.16213
PC(15:0_18:1)	C42 H81 O10 N1 P1	790.56	10.2269	0.00757444	1.48407	1.07139
PE(16:0_20:4)	C41 H73 O8 N1 P1	738.508	9.97893	0.00838312	1.39641	#N/A
SM(t41:2)	C46 H91 O7 N2 P1 Li1	821.672	12.5375	0.008597	1.18643	#N/A
PS(38:7e)	C44 H73 O9 N1 P1	790.503	10.5639	0.00881574	0.824615	1.06323
PS(40:6)	C46 H77 O10 N1 P1	834.529	11.2098	0.0095021	1.4824	1.07062
SM(t42:5)	C47 H88 O7 N2 P1	823.632	11.9426	0.00998576	1.23674	#N/A
PE(18:2_20:4)	C43 H73 O8 N1 P1	762.508	9.10055	0.0104912	1.49576	1.13803
PE(18:0_20:4)	C43 H77 O8 N1 P1	766.539	11.2102	0.0107524	1.40892	1.05681
Hex3Cer(d34:1)	C53 H98 O20 N1	1068.67	9.14781	0.0126043	0.768535	1.10757
SM(d43:7)	C48 H85 O6 N2 P1 Li1	823.63	11.9418	0.0127481	1.21316	#N/A
PC(18:2e_20:4)	C47 H83 O9 N1 P1	836.581	10.0628	0.0130585	0.786709	1.29007
PE(18:0_20:3)	C43 H79 O8 N1 P1	768.555	11.7158	0.0130585	1.61748	1.0995
SM(t40:2)	C45 H89 O7 N2 P1 Li1	807.656	11.9402	0.0136993	1.19415	#N/A
LPC(18:1)	C27 H53 O9 N1 P1	566.346	2.13159	0.01403	1.18682	1.06428
PC(11:0_10:2)	C29 H55 O8 N1 P1	576.366	3.58283	0.01403	1.28503	1.23886
dMePE(18:0_22:6)	C47 H81 O8 N1 P1	818.571	10.553	0.0169071	1.23627	#N/A
SM(d41:6)	C46 H83 O6 N2 P1 Li1	797.614	11.9967	0.0171706	1.14289	#N/A
dMePE(16:0_22:4)	C45 H81 O8 N1 P1	794.571	10.5541	0.0177448	1.39611	1.41632
PC(16:0_18:3)	C43 H79 O10 N1 P1	800.545	9.02319	0.0185835	1.9766	#N/A
LPC(22:4)	C31 H55 O9 N1 P1	616.362	2.04667	0.019	1.78669	#N/A
PC(15:0_18:2)	C42 H79 O10 N1 P1	788.545	9.25448	0.0199065	1.21743	#N/A
PE(18:2e_20:4)	C43 H75 O7 N1 P1	748.529	10.6547	0.0203655	0.866813	1.09385
LdMePE(20:5)	C27 H45 O7 N1 P1	526.294	1.37458	0.0208336	1.52126	1.49571
PC(16:0_14:0)	C39 H77 O10 N1 P1	750.529	9.48553	0.0213111	1.54191	#N/A
SM(d43:2)	C49 H96 O8 N2 P1	871.691	13.4917	0.0213111	2.56429	#N/A
PC(16:0e_18:2)	C43 H83 O9 N1 P1	788.581	10.6447	0.0222947	0.842831	1.10132
PC(18:0_20:2)	C47 H89 O10 N1 P1	858.623	12.2082	0.0227923	1.21534	#N/A
PC(18:0_22:6)	C49 H85 O10 N1 P1	878.592	10.5551	0.0233057	1.19598	#N/A
SM(d36:1)	C42 H84 O8 N2 P1	775.597	10.7341	0.0238949	1.15102	#N/A
PI(16:0_16:1)	C41 H76 O13 N0 P1	807.503	8.42832	0.024	1.54627	#N/A
SM(d35:6)	C40 H71 O6 N2 P1 Li1	713.52	8.07237	0.024381	1.22157	#N/A
SM(d44:7)	C49 H87 O6 N2 P1 Li1	837.646	12.5384	0.024381	1.17056	#N/A
SM(t34:2)	C39 H77 O7 N2 P1 Li1	723.562	8.26707	0.0245264	1.13851	1.01979
PI(18:1_18:2)	C45 H80 O13 N0 P1	859.534	8.80761	0.0249282	0.732279	1.1928
LdMePE(20:4)	C27 H47 O7 N1 P1	528.31	1.61653	0.0254861	1.20523	1.13278
PC(22:3)	C30 H55 O8 N1 P1	588.366	3.03661	0.0254861	1.08964	#N/A
PC(18:0_22:5)	C49 H87 O10 N1 P1	880.607	10.9249	0.027225	1.25011	1.06295
SM(t42:3)	C47 H91 O7 N2 P1 Li1	833.672	12.0695	0.027827	1.11602	1.01813
PC(38:4)	C46 H84 O8 N1 P1 Na1	832.583	10.4608	0.0297022	0.90909	#N/A
dMePE(18:0_18:1)	C43 H83 O8 N1 P1	772.586	12.0605	0.0297022	1.27844	1.03622
SM(t38:1)	C43 H87 O7 N2 P1 Li1	781.641	11.9942	0.0300019	1.11849	#N/A
SM(d37:7)	C42 H73 O6 N2 P1 Li1	739.536	8.26751	0.0305821	1.11901	#N/A
LPC(16:0)	C24 H50 O7 N1 P1 Li1	502.348	1.68567	0.0310118	1.20161	#N/A
PC(20:4)	C28 H49 O8 N1 P1	558.319	1.68445	0.0320799	1.19425	#N/A
dMePE(18:0e_20:4)	C45 H83 O7 N1 P1	780.591	11.6759	0.0328979	0.826679	#N/A
SM(d44:6)	C49 H89 O6 N2 P1 Li1	839.661	13.7639	0.0345505	1.15836	#N/A
SM(d36:0)	C42 H86 O8 N2 P1	777.613	11.1991	0.0352421	1.4544	#N/A
PC(16:0e_22:4)	C47 H87 O9 N1 P1	840.612	11.3131	0.035993	0.718339	#N/A
SM(d41:2)	C47 H92 O8 N2 P1	843.66	12.5507	0.0364997	1.23573	#N/A
SM(d42:3)	C48 H92 O8 N2 P1	855.66	12.0854	0.0367575	1.13567	1.08105
PE(18:1e_20:3)	C43 H79 O7 N1 P1	752.56	12.1161	0.038	0.670222	#N/A
Hex1Cer(d18:1_24:0)	C49 H94 O10 N1	856.688	14.5426	0.0399553	0.734754	#N/A
dMePE(16:0_20:5)	C43 H75 O8 N1 P1	764.524	8.8567	0.0433861	1.40957	1.2342
LPC(20:1)	C29 H57 O9 N1 P1	594.378	3.03849	0.0442817	1.01788	#N/A
PE(18:1_18:1)	C41 H77 O8 N1 P1	742.539	11.3701	0.0442817	1.68518	#N/A
PC(16:0_16:0)	C41 H81 O10 N1 P1	778.56	10.7235	0.0451928	1.14098	1.01532
PC(39:6)	C47 H82 O8 N1 P1 Li1	826.593	12.052	0.0451928	1.22695	#N/A
PE(18:1_20:4)	C43 H75 O8 N1 P1	764.524	10.0668	0.0451928	1.46128	#N/A
SM(d42:2)	C48 H94 O8 N2 P1	857.675	13.0935	0.0451928	1.11285	#N/A
PC(16:0e_16:0)	C41 H83 O9 N1 P1	764.581	11.5327	0.0455976	0.841092	#N/A

## Sheet: responders VS non-responders
LipidIon	IonFormula	Mass-to-charge ratios	Retention Times	P-value	FC	VIP
Hex3Cer(d34:1)	C53 H98 O20 N1	1068.67	9.14781	3.9739e-06	2.15563	1.39834
SM(d32:1)	C38 H76 O8 N2 P1	719.534	8.08186	8.8896e-06	1.48148	#N/A
SM(d32:2)	C38 H74 O8 N2 P1	717.519	6.84843	2.91398e-05	1.48655	#N/A
SM(d35:6)	C40 H71 O6 N2 P1 Li1	713.52	8.07237	0.000100947	1.48663	#N/A
SM(t33:1)	C38 H77 O7 N2 P1 Li1	711.562	8.7614	0.000245857	1.36176	#N/A
dMePE(16:1e_18:2)	C41 H77 O7 N1 P1	726.544	10.441	0.000571543	1.4663	#N/A
SM(d36:6)	C41 H73 O6 N2 P1 Li1	727.536	8.76105	0.000603611	1.34926	#N/A
SM(t34:1)	C39 H79 O7 N2 P1 Li1	725.578	9.41287	0.00108556	1.14784	#N/A
SM(d40:3)	C46 H88 O8 N2 P1	827.628	10.8929	0.0012046	1.52252	1.191
PE(18:1e_22:5)	C45 H79 O7 N1 P1	776.56	12.2389	0.00139245	1.65812	1.02496
SM(t32:1)	C37 H75 O7 N2 P1 Li1	697.547	8.07268	0.00143713	1.40768	#N/A
PC(32:0)	C40 H80 O8 N1 P1 Na1	756.551	11.3105	0.00200194	1.32945	#N/A
SM(d40:2)	C46 H90 O8 N2 P1	829.644	11.9545	0.0022667	1.39606	#N/A
PC(18:1e_22:5)	C49 H87 O9 N1 P1	864.612	10.5905	0.00268884	1.52015	1.08819
SM(t39:1)	C44 H89 O7 N2 P1 Li1	795.656	12.6278	0.00272622	1.35629	#N/A
SM(t38:2)	C43 H85 O7 N2 P1 Li1	779.625	10.8959	0.00282233	1.14386	#N/A
MePC(33:1)	C42 H82 O8 N1 P1 Na1	782.567	11.4097	0.00292097	1.36321	#N/A
SM(t34:2)	C39 H77 O7 N2 P1 Li1	723.562	8.26707	0.00296185	1.22052	#N/A
MePC(33:2)	C42 H80 O8 N1 P1 Na1	780.551	10.4266	0.00325994	1.32102	#N/A
PC(24:0_10:2)	C42 H80 O8 N1 P1 Na1	780.551	10.4266	0.00325994	1.3209	#N/A
dMePE(14:0_18:2)	C39 H73 O8 N1 P1	714.508	8.63958	0.00341901	1.43466	#N/A
PC(16:1_16:1)	C41 H77 O10 N1 P1	774.529	8.63884	0.00358512	1.34248	#N/A
SM(d37:7)	C42 H73 O6 N2 P1 Li1	739.536	8.26751	0.00358512	1.22885	#N/A
MePC(31:5e)	C40 H76 O7 N2 P1	727.538	8.76116	0.00375853	1.25828	#N/A
PC(17:0_18:2)	C44 H83 O10 N1 P1	816.576	10.3153	0.00385685	1.4893	#N/A
PC(16:1e_16:0)	C41 H81 O9 N1 P1	762.565	11.3275	0.00432549	1.31793	#N/A
SM(d37:6)	C42 H75 O6 N2 P1 Li1	741.552	9.4083	0.00453105	1.1203	#N/A
PC(16:1_18:1)	C43 H81 O10 N1 P1	802.56	9.8561	0.00496893	1.17279	#N/A
SM(d33:1)	C39 H78 O8 N2 P1	733.55	8.77157	0.00520192	1.27444	#N/A
SM(t38:1)	C43 H87 O7 N2 P1 Li1	781.641	11.9942	0.00596129	1.20255	#N/A
SM(d41:6)	C46 H83 O6 N2 P1 Li1	797.614	11.9967	0.0065216	1.23036	#N/A
SM(t38:5)	C43 H80 O7 N2 P1	767.57	9.57478	0.0065216	1.12209	#N/A
MePC(33:0)	C42 H84 O8 N1 P1 Na1	784.583	11.5971	0.00681914	1.18284	#N/A
PC(34:2)	C42 H80 O8 N1 P1 Li1	764.578	10.4272	0.00712883	1.25159	#N/A
dMePE(15:0_18:2)	C40 H75 O8 N1 P1	728.524	9.25439	0.00712883	1.28797	#N/A
Cer(d18:1_25:0)	C44 H86 O5 N1	708.651	15.7716	0.00745109	1.57441	1.14729
PS(38:7e)	C44 H73 O9 N1 P1	790.503	10.5639	0.00745109	1.38219	#N/A
PC(46:7)	C54 H94 O8 N1 P1 Na1	938.661	12.6186	0.0074777	1.41178	#N/A
Hex2Cer(d18:1_16:0)	C47 H88 O15 N1	906.616	9.44509	0.00887471	1.28725	#N/A
SM(t36:4)	C41 H78 O7 N2 P1	741.554	9.40852	0.00887471	1.11373	#N/A
SM(d36:1)	C42 H84 O8 N2 P1	775.597	10.7341	0.010097	1.25766	#N/A
SM(t40:4)	C45 H86 O7 N2 P1	797.617	11.9961	0.010097	1.24269	#N/A
PC(15:0_18:2)	C42 H79 O10 N1 P1	788.545	9.25448	0.0105365	1.24468	#N/A
dMePE(18:2_18:2)	C43 H77 O8 N1 P1	766.539	9.02378	0.010685	1.32659	#N/A
dMePE(16:1_18:2)	C41 H75 O8 N1 P1	740.524	8.77678	0.010993	1.54224	#N/A
SM(d44:6)	C49 H89 O6 N2 P1 Li1	839.661	13.7639	0.011425	1.28175	#N/A
dMePE(16:0_18:2)	C41 H77 O8 N1 P1	742.539	9.85678	0.011467	1.14285	#N/A
PC(18:2e_20:4)	C47 H83 O9 N1 P1	836.581	10.0628	0.0116423	1.2938	#N/A
GM3(d34:1)	C57 H103 O21 N2	1151.71	8.08133	0.011959	1.26918	#N/A
PC(18:2_18:2)	C45 H81 O10 N1 P1	826.56	9.02259	0.0124696	1.32098	#N/A
PE(18:1e_18:2)	C41 H77 O7 N1 P1	726.544	11.9811	0.0129995	1.85992	#N/A
SM(d42:4)	C48 H90 O8 N2 P1	853.644	11.0413	0.0135492	1.2588	#N/A
dMePE(18:1_18:2)	C43 H79 O8 N1 P1	768.555	9.9606	0.0135492	1.3437	#N/A
PE(18:1e_18:1)	C41 H79 O7 N1 P1	728.56	12.9619	0.0141193	1.40414	#N/A
SM(d39:6)	C44 H79 O6 N2 P1 Li1	769.583	10.7122	0.0141193	1.1472	#N/A
PC(16:0_14:0)	C39 H77 O10 N1 P1	750.529	9.48553	0.0147104	1.25587	#N/A
SM(d42:3)	C48 H92 O8 N2 P1	855.66	12.0854	0.0153233	1.15056	#N/A
PE(16:1e_18:2)	C39 H73 O7 N1 P1	698.513	10.808	0.0155784	1.4508	#N/A
SM(d36:2)	C42 H82 O8 N2 P1	773.581	9.60435	0.0172989	1.08459	#N/A
SM(d38:6)	C43 H77 O6 N2 P1 Li1	755.567	10.0584	0.0180054	1.16917	#N/A
PE(16:1e_22:4)	C43 H77 O7 N1 P1	750.544	11.3928	0.0187369	1.66352	#N/A
Hex1Cer(d18:1_24:0)	C49 H94 O10 N1	856.688	14.5426	0.0194944	1.64737	#N/A
PC(18:1e_22:6)	C49 H85 O9 N1 P1	862.597	10.1276	0.0194944	1.22003	#N/A
SM(d34:2)	C40 H78 O8 N2 P1	745.55	8.28096	0.0194944	1.14494	#N/A
SM(t41:1)	C46 H93 O7 N2 P1 Li1	823.687	13.7634	0.0202785	1.25079	#N/A
PC(16:2)	C24 H45 O8 N1 P1	506.288	1.49566	0.0207971	1.30811	#N/A
SM(d35:1)	C41 H82 O8 N2 P1	761.581	10.0807	0.0224027	1.25404	#N/A
PC(16:0e_20:4)	C45 H83 O9 N1 P1	812.581	10.4228	0.0227981	1.21169	#N/A
SM(d43:6)	C48 H87 O6 N2 P1 Li1	825.646	13.1716	0.0227981	1.19887	#N/A
PC(16:1e_18:2)	C43 H81 O9 N1 P1	786.565	10.4444	0.0228839	1.27419	#N/A
PC(16:0e_18:2)	C43 H83 O9 N1 P1	788.581	10.6447	0.0235619	1.32931	#N/A
LdMePE(14:0)	C21 H43 O7 N1 P1	452.278	1.49691	0.0239087	1.31025	#N/A
SM(t35:2)	C40 H79 O7 N2 P1 Li1	737.578	8.94634	0.0255854	1.5312	#N/A
Hex1Cer(d18:1_22:0)	C47 H90 O10 N1	828.657	13.5067	0.0259028	1.39881	#N/A
LPC(14:0)	C23 H47 O9 N1 P1	512.299	1.49503	0.027884	1.29756	#N/A
PI(18:1_18:2)	C45 H80 O13 N0 P1	859.534	8.80761	0.0286627	1.52431	#N/A
SM(t40:1)	C45 H91 O7 N2 P1 Li1	809.672	13.1727	0.029757	1.18959	#N/A
MePC(35:3)	C44 H82 O8 N1 P1 Na1	806.567	10.4036	0.030887	1.17137	#N/A
PC(22:2_14:1)	C44 H82 O8 N1 P1 Na1	806.567	10.4036	0.030887	1.17137	#N/A
PC(36:4)	C44 H80 O8 N1 P1 Na1	804.551	10.1826	0.030887	1.18055	#N/A
PI(16:0_18:2)	C43 H78 O13 N0 P1	833.519	8.68034	0.030887	1.43968	#N/A
PE(18:2e_20:4)	C43 H75 O7 N1 P1	748.529	10.6547	0.0309716	1.25626	#N/A
Cer(d18:1_16:0)	C35 H68 O5 N1	582.51	10.9721	0.0314568	1.19533	#N/A
LPC(16:1e)	C25 H51 O8 N1 P1	524.336	2.30005	0.0315186	1.19717	#N/A
PC(16:1e_22:5)	C47 H83 O9 N1 P1	836.581	10.651	0.0320536	1.34256	#N/A
PC(17:0_18:1)	C44 H85 O10 N1 P1	818.592	11.432	0.0345005	1.37582	#N/A
PC(42:5)	C50 H90 O8 N1 P1 Na1	886.63	12.591	0.0357827	1.14153	#N/A
LdMePE(20:2)	C27 H51 O7 N1 P1	532.341	2.28518	0.0371053	1.18845	#N/A
PC(22:5_18:2)	C49 H83 O10 N1 P1	876.576	9.09307	0.0371053	1.16865	#N/A
PE(18:1e_20:3)	C43 H79 O7 N1 P1	752.56	12.1161	0.0371053	0.456738	#N/A
Cer(d18:1_22:0)	C40 H78 O3 N1	620.599	14.5351	0.0384692	1.34023	#N/A
PE(18:1e_22:6)	C45 H77 O7 N1 P1	774.544	11.4287	0.039762	1.23596	#N/A
LPC(20:2)	C29 H55 O9 N1 P1	592.362	2.28444	0.0398756	1.16098	#N/A
PE(20:1e_22:6)	C47 H81 O7 N1 P1	802.576	12.6133	0.0428195	1.3961	#N/A
SM(d43:7)	C48 H85 O6 N2 P1 Li1	823.63	11.9418	0.0432674	1.22278	#N/A
PC(18:0_16:0)	C43 H85 O10 N1 P1	806.592	11.9676	0.0443591	1.11156	#N/A
PC(38:4)	C46 H84 O8 N1 P1 Na1	832.583	10.4608	0.0443591	1.10623	#N/A
PC(14:0_22:6)	C45 H77 O10 N1 P1	822.529	8.10593	0.0459451	1.29332	#N/A
SM(d42:1)	C48 H96 O8 N2 P1	859.691	14.3088	0.0459451	1.26381	#N/A
PC(16:0e_16:0)	C41 H83 O9 N1 P1	764.581	11.5327	0.0475786	1.20343	#N/A
SM(t40:2)	C45 H89 O7 N2 P1 Li1	807.656	11.9402	0.0485723	1.20439	#N/A
SM(t36:1)	C41 H83 O7 N2 P1 Li1	753.609	10.711	0.0492607	1.10855	#N/A
